# Supplementary material for: Temporal Dynamic Alterations of Regional Homogeneity in Parkinson’s Disease: A Resting-State fMRI Study
Source: Biomolecules. 2023 May 25;13(6):888. doi: 10.3390/biom13060888 (PMC10296430; doi:10.3390/biom13060888)
Supplement: Supplementary file 1 [file biomolecules-13-00888-s001.zip]

Archive with 1 entries (1 files):
- biomolecules-2225610-supplementary.pdf
